# Supplementary material for: Characteristic of Uterine Rhabdomyosarcoma by Algorithm of Potential Biomarkers for Uterine Mesenchymal Tumor
Source: Curr Oncol. 2022 Mar 28;29(4):2350–63. doi: 10.3390/curroncol29040190 (PMC9027675; doi:10.3390/curroncol29040190)
Supplement: Supplementary file 1 [file curroncol-29-00190-s001.zip]

Archive with 1 entries (1 files):
- curroncol-1644828-supplementary.pdf
